# Supplementary material for: Structure–Functional Examination of Novel Ribonucleoside Hydrolase C (RihC) from Limosilactobacillus reuteri LR1
Source: Int J Mol Sci. 2023 Dec 30;25(1):538. doi: 10.3390/ijms25010538 (PMC10778931; doi:10.3390/ijms25010538)
Supplement: Supplementary file 1 [file ijms-25-00538-s001.zip › Figure S1 caption.txt]

SDS–PAGE for RihC_HisN и RihC_HisC. М – molecular mass markers, 1 – cell–free extract of RihC_HisN after sonification, 2 – RihC_HisN solution after metal chelate chromatography, 3 – RihC_HisN solution after gel filtration, 4 – cell–free extract of RihC_HisC after sonification, 5 – RihC_HisC solution after metal chelate chromatog-raphy, 6 – RihC_HisC solution after gel filtration
